# Supplementary material for: Targeted cell interconversions reveal inner hair cell control of organ of Corti cytoarchitecture
Source: Sci Adv. 2025 Oct 29;11(44):eadz3944. doi: 10.1126/sciadv.adz3944 (PMC12571072; doi:10.1126/sciadv.adz3944)
Supplement: Supplementary file 2 — Movies S1 and S2 [file sciadv.adz3944_movies_s1_and_s2.zip]

Archive with 2 entries (2 files):
- adz3944_movie_s2.mp4
- adz3944_movie_s1.mp4
